# Supplementary material for: Human-Biting Ixodes scapularis Submissions to a Crowd-Funded Tick Testing Program Correlate with the Incidence of Rare Tick-Borne Disease: A Seven-Year Retrospective Study of Anaplasmosis and Babesiosis in Massachusetts
Source: Microorganisms. 2023 May 27;11(6):1418. doi: 10.3390/microorganisms11061418 (PMC10301449; doi:10.3390/microorganisms11061418)
Supplement: Supplementary file 1 [file microorganisms-11-01418-s001.zip]

Archive with 1 entries (1 files):
- microorganisms-2408317-supplementary.pdf
